# Supplementary material for: MicroRNA Expression Levels Are Altered in the Cerebrospinal Fluid of Patients with Young-Onset Alzheimer’s Disease
Source: Mol Neurobiol. 2018 Mar 30;55(12):8826–41. doi: 10.1007/s12035-018-1032-x (PMC6208843; doi:10.1007/s12035-018-1032-x)
Supplement: Supplementary file 2 — (XLSX 8.77 kb) [file 12035_2018_1032_MOESM2_ESM.xlsx]

## Sheet: Sheet1
microRNA	Target sequence	Product #
UniSp6	CUAGUCCGAUCUAAGUCUUCGA	203954
hsa-miR-204-5p	UUCCCUUUGUCAUCCUAUGCCU	206072
hsa-miR-16-5p	UAGCAGCACGUAAAUAUUGGCG	205702
hsa-miR-451a	AAACCGUUACCAUUACUGAGUU	204734
hsa-miR-605-5p	UAAAUCCCAUGGUGCCUUCUCCU	205594
hsa-miR-125b-5p	UCCCUGAGACCCUAACUUGUGA	205713
