# Supplementary material for: MicroRNA Expression Levels Are Altered in the Cerebrospinal Fluid of Patients with Young-Onset Alzheimer’s Disease
Source: Mol Neurobiol. 2018 Mar 30;55(12):8826–41. doi: 10.1007/s12035-018-1032-x (PMC6208843; doi:10.1007/s12035-018-1032-x)
Supplement: Supplementary file 3 — (XLSX 9 kb) [file 12035_2018_1032_MOESM3_ESM.xlsx]

## Sheet: COMORBIDITIES
Patient ID	Comorbidities
YOAD1	Epilepsy
YOAD2	Hypothyroidism
YOAD3	HTN, hypothyroidism
YOAD4	Depression, type 2 DM, history of DVT
YOAD5	Anxiety, depression, HTN, hyperlipidemia, erectile dysfunction
YOAD6	-
YOAD7	Anxiety, sleep apnea, depression
YOAD8	-
YOAD9	-
YOAD10	Asthma, CAD, hyperlipidemia, history of concussion
YOAD11	-
YOAD12	-
YOAD13	Depression, anxiety
YOAD14	Depression, history of concussion
YOAD15	-
YOAD16	Osteoporosis
YOAD17	-
LOAD1	HTN, dyslipidemia, mild hypothyroidism, ictal bradycardia
LOAD2	Hypothyroidism, presbycusis, hysterectomy with bilateral salpingo-oophorectomy
LOAD3	History of pulmonary tuberculosis
LOAD4	Benign prostate hyperplasia
LOAD5	History of concussion, HTN, dyslipidemia, chronic renal failure, gastritis, nephrolithiasis
LOAD6	History of concussion, dyslipidemia, gastritis
LOAD7	Multiple myeloma-light chain
LOAD8	Dyslipidemia, chronic constipation, tonsillectomy
LOAD9	Coronary artery disease, type 2 DM, HTN, ITP
LOAD10	-
LOAD11	HTN, arterial fibrillation, aortic valve replacement
LOAD12	Hypertrophic cardiomyopathy
LOAD13	Presbycusis, type 2 DM, HTN, tonsillectomy
HTN: Hypertension; DM: Diabetes mellitus; DVT: Deep Vein Thromboembolism;
CAD: Coronary Artery Disease; ITP: Idiopathic thrombocytopenic purpura
