# Supplementary material for: MicroRNA Expression Levels Are Altered in the Cerebrospinal Fluid of Patients with Young-Onset Alzheimer’s Disease
Source: Mol Neurobiol. 2018 Mar 30;55(12):8826–41. doi: 10.1007/s12035-018-1032-x (PMC6208843; doi:10.1007/s12035-018-1032-x)
Supplement: Supplementary file 4 — (XLSX 23 kb) [file 12035_2018_1032_MOESM4_ESM.xlsx]

## Sheet: DISCOVERY
miRNA	AVERAGE(HC)	AVERAGE(YOAD)	STDEV(HC)	STDEV(YOAD)	#expressed(HC)	#expressed(YOAD)	#expressed(ALL)	Detection %
UniSp6	20.4173	20.7544	0.288893	0.392182	12	17	29	100
cel-miR-39-3p	28.6054	28.7426	0.228941	0.361908	12	17	29	100
hsa-miR-204-5p	29.2643	28.9428	1.02434	1.30613	12	17	29	100
hsa-miR-362-5p	36.8518	35.9121	1.20499	1.41592	12	17	29	100
hsa-miR-345-5p	34.5538	35.0341	3.38768	3.99629	12	17	29	100
hsa-miR-1471	35.2214	34.2674	1.41514	1.92533	12	17	29	100
hsa-miR-27a-5p	32.7475	31.7436	0.741606	1.34242	12	17	29	100
hsa-miR-1972	34.7228	34.4146	1.0055	1.61949	12	17	29	100
hsa-miR-329-3p	34.9106	35.5191	1.29141	1.35338	12	16	28	96.5517
hsa-miR-663a	36.0086	36.4387	1.46985	1.71894	12	16	28	96.5517
hsa-miR-21-5p	34.2479	33.6772	2.10946	1.83803	12	16	28	96.5517
hsa-miR-23a-5p	35.4595	36.2684	1.04101	1.634	11	17	28	96.5517
hsa-miR-1183	37.1498	36.1701	1.19145	1.46835	12	16	28	96.5517
hsa-miR-598-3p	35.4271	35.8296	1.09848	1.37283	11	16	27	93.1034
hsa-miR-361-5p	35.6413	34.2329	1.92691	2.5003	10	17	27	93.1034
hsa-let-7c-5p	36.7274	36.8762	1.51501	1.66118	12	15	27	93.1034
hsa-miR-99a-5p	35.3089	34.0072	1.40104	1.5903	11	16	27	93.1034
hsa-miR-1260a	35.52	35.1136	0.956947	1.21044	11	15	26	89.6552
hsa-miR-125b-5p	32.5917	31.922	0.906699	1.71672	11	15	26	89.6552
hsa-miR-483-5p	36.2026	36.6281	1.74133	1.79115	11	15	26	89.6552
hsa-miR-491-5p	35.6957	35.7559	1.39697	1.16128	12	13	25	86.2069
hsa-miR-605-5p	36.1531	37.7785	1.23223	1.32268	12	13	25	86.2069
hsa-miR-376c-3p	35.3431	36.0323	1.06757	1.47078	11	14	25	86.2069
hsa-miR-877-3p	35.303	36.6593	1.44798	1.33309	10	15	25	86.2069
hsa-miR-2110	34.595	35.3829	0.991677	1.54372	11	14	25	86.2069
hsa-miR-324-3p	36.3728	36.613	3.19285	1.54741	11	13	24	82.7586
hsa-miR-34a-3p	32.2082	32.3415	1.20523	0.503288	11	13	24	82.7586
hsa-miR-145-5p	35.9157	35.3053	2.0341	1.76936	10	14	24	82.7586
hsa-miR-454-3p	37.046	37.3502	1.44356	1.31657	10	13	23	79.3103
hsa-miR-23b-3p	35.917	35.2965	1.82061	1.92034	8	15	23	79.3103
hsa-let-7a-5p	34.4364	34.9542	1.24934	1.49762	8	15	23	79.3103
hsa-miR-206	37.7454	37.397	0.760451	0.853278	8	14	22	75.8621
hsa-miR-604	36.1952	36.6699	1.41082	1.77265	12	10	22	75.8621
hsa-miR-708-3p	37.3142	37.0595	1.28402	1.68641	10	12	22	75.8621
hsa-miR-30c-5p	33.9605	33.8261	1.15554	1.41167	9	13	22	75.8621
hsa-miR-23a-3p	34.9567	33.9928	2.16836	1.06579	9	13	22	75.8621
hsa-miR-29c-3p	34.8844	36.4006	0.778474	1.39613	8	14	22	75.8621
hsa-let-7d-5p	36.7745	36.1795	1.3756	0.992735	11	10	21	72.4138
hsa-miR-548c-5p	32.6748	33.8088	0.405007	1.89401	10	11	21	72.4138
hsa-miR-548a-3p	35.6003	36.718	1.35203	1.29457	9	12	21	72.4138
hsa-miR-16-5p	31.916	34.6974	1.80441	2.6155	9	12	21	72.4138
hsa-miR-937-3p	37.7757	36.9403	0.901253	1.6369	11	9	20	68.9655
hsa-miR-30e-5p	36.5461	35.3528	2.22398	2.07336	7	13	20	68.9655
hsa-miR-100-5p	33.9058	34.1007	0.617133	3.31483	9	11	20	68.9655
hsa-miR-27b-3p	35.7128	34.3566	1.27952	1.439	11	9	20	68.9655
hsa-miR-20a-5p	36.5784	36.1898	2.48292	2.55775	9	10	19	65.5172
hsa-miR-30b-5p	34.772	34.1573	0.687534	0.745926	6	13	19	65.5172
hsa-miR-19b-3p	33.8989	34.7833	0.932671	1.71608	9	10	19	65.5172
hsa-let-7b-5p	36.8398	34.7616	1.98508	1.14106	6	13	19	65.5172
hsa-miR-142-3p	35.9791	35.7723	2.00622	2.02987	9	10	19	65.5172
hsa-miR-502-5p	37.3169	37.4766	1.65833	1.67789	9	9	18	62.069
hsa-miR-590-3p	37.3879	37.4249	1.76302	1.4598	8	10	18	62.069
hsa-miR-300	38.4372	36.7996	0.917403	4.66092	8	10	18	62.069
hsa-miR-1539	38.138	38.1596	1.41886	1.14331	9	9	18	62.069
hsa-let-7f-5p	36.8794	36.4913	1.08342	1.26803	8	10	18	62.069
hsa-miR-125a-5p	35.3669	33.8047	1.99592	1.7769	9	9	18	62.069
hsa-miR-1269a	37.8567	37.0121	1.5778	1.79991	6	12	18	62.069
hsa-miR-135a-5p	35.4482	35.2185	0.549569	1.28208	6	12	18	62.069
hsa-miR-655-3p	37.6516	37.6245	0.897876	1.403	9	8	17	58.6207
hsa-miR-30a-5p	36.4843	36.5328	1.95972	1.51307	7	10	17	58.6207
hsa-miR-92a-3p	35.9755	34.5321	1.29925	2.57352	8	9	17	58.6207
hsa-miR-29b-3p	36.1078	35.4178	1.1567	0.867647	7	10	17	58.6207
hsa-miR-29a-3p	36.434	35.2947	1.72998	1.13351	6	11	17	58.6207
hsa-miR-1245a	37.3484	37.5762	1.10184	0.467775	9	7	16	55.1724
hsa-miR-454-5p	37.8389	37.7472	1.45336	1.68305	7	9	16	55.1724
hsa-miR-101-3p	36.2484	35.2355	2.24604	1.33114	8	8	16	55.1724
hsa-miR-143-3p	34.1522	34.2388	0.850593	1.21563	8	8	16	55.1724
hsa-miR-26a-5p	36.8721	36.8035	2.38031	2.80487	7	9	16	55.1724
hsa-miR-150-5p	35.1843	34.9911	1.68894	0.961119	5	11	16	55.1724
hsa-miR-496	38.0522	38.2454	1.43696	1.00243	8	7	15	51.7241
hsa-miR-382-3p	38.0512	38.5558	1.33116	1.33858	6	9	15	51.7241
hsa-miR-24-3p	34.8106	33.6095	1.82158	2.07856	6	9	15	51.7241
hsa-miR-320a	37.537	35.2285	3.02855	1.7623	2	13	15	51.7241
hsa-miR-188-3p	37.6372	36.9348	0.414752	1.73511	6	9	15	51.7241
hsa-miR-34c-5p	33.7259	35.1096	1.40322	1.24335	4	11	15	51.7241
hsa-miR-208a-3p	37.8476	37.9499	1.31278	1.41935	8	7	15	51.7241
hsa-miR-218-1-3p	38.6626	38.2298	0.75668	0.942201	5	10	15	51.7241
hsa-miR-1244	38.1975	37.379	1.69066	2.42526	5	10	15	51.7241
hsa-miR-545-3p	38.1344	38.2383	1.2101	1.33362	4	10	14	48.2759
hsa-miR-223-3p	34.003	33.4817	0.938041	0.859072	5	9	14	48.2759
hsa-miR-128-3p	37.4511	37.3767	1.77495	1.36473	6	8	14	48.2759
hsa-miR-18a-3p	38.5181	38.0124	0.657655	1.94773	7	7	14	48.2759
hsa-miR-191-5p	36.4732	38.0057	1.52083	1.47213	9	5	14	48.2759
hsa-miR-25-3p	36.4752	35.7271	2.72022	1.74984	8	6	14	48.2759
hsa-miR-589-3p	38.1332	37.116	1.6722	1.01466	3	10	13	44.8276
hsa-miR-650	37.898	38.1497	1.41709	1.7143	7	6	13	44.8276
hsa-miR-484	37.261	37.64	2.64336	1.99729	4	9	13	44.8276
hsa-miR-214-3p	37.9785	37.8416	2.51933	2.05168	5	7	12	41.3793
hsa-miR-222-3p	37.3617	37.2347	1.29171	2.20022	4	8	12	41.3793
hsa-miR-107	36.4528	36.1248	1.87638	1.49046	5	7	12	41.3793
hsa-miR-140-3p	37.1508	34.2058	1.93417	4.84385	4	8	12	41.3793
hsa-miR-451a	31.2647	34.4737	2.62343	2.88191	8	4	12	41.3793
hsa-miR-342-3p	34.5212	34.5596	0.299588	1.81072	2	10	12	41.3793
hsa-miR-99a-3p	34.1857	33.7469	7.61018	4.99317	5	7	12	41.3793
hsa-miR-374b-3p	38.3784	39.2647	0.461294	0.506209	4	7	11	37.931
hsa-miR-30d-5p	36.7788	35.927	3.32103	1.41254	4	7	11	37.931
hsa-miR-34b-5p	35.993	34.2708	2.59031	1.06458	3	8	11	37.931
hsa-miR-92b-5p	37.9482	38.2875	1.15312	1.11748	4	7	11	37.931
hsa-miR-103a-3p	34.9419	34.507	2.22162	1.61634	5	6	11	37.931
hsa-miR-505-5p	37.7172	36.0457	2.27868	2.44753	4	7	11	37.931
hsa-miR-362-3p	35.5424	35.9145	2.36959	1.31623	3	8	11	37.931
hsa-miR-27a-3p	38.8504	36.8286	0.208809	1.69041	2	8	10	34.4828
hsa-miR-518f-5p	37.9626	38.5056	0.946609	0.527552	5	5	10	34.4828
hsa-let-7g-5p	34.8096	34.5185	0.656063	1.56855	3	7	10	34.4828
hsa-miR-15b-3p	38.1741	37.116	1.5593	1.46599	3	7	10	34.4828
hsa-miR-190b	37.2534	36.5625	1.30046	1.27796	3	7	10	34.4828
hsa-miR-185-5p	34.5595	33.7727	3.3891	1.07122	5	5	10	34.4828
hsa-let-7i-5p	35.7644	36.6673	0.197279	1.40799	5	5	10	34.4828
hsa-miR-142-5p	37.4332	37.0757	2.11581	1.34995	2	8	10	34.4828
hsa-miR-761	36.5887	37.4411	1.00411	1.95463	2	8	10	34.4828
hsa-miR-221-5p	37.807	37.106	0.915074	2.03988	4	6	10	34.4828
hsa-miR-15a-5p	35.6116	35.3031	2.455	0.428811	5	4	9	31.0345
hsa-miR-486-5p	35.9585	32.583	3.00748	1.49844	7	2	9	31.0345
hsa-miR-671-5p	38.6421	37.5574	0.258587	1.72255	2	7	9	31.0345
hsa-miR-151a-5p	35.0965	36.2712	0.435798	2.78631	3	6	9	31.0345
hsa-miR-22-3p	36.8206	37.0422	0.512127	1.41164	3	6	9	31.0345
hsa-miR-144-3p	34.7069	37.8699	1.11686	0.0511118	7	2	9	31.0345
hsa-miR-199a-3p	35.3404	36.9801	0.22006	1.10612	4	5	9	31.0345
hsa-miR-106a-5p	36.398	35.0352	2.67263	1.57523	3	6	9	31.0345
hsa-miR-148a-3p	35.8912	35.25	1.07118	0.841167	5	4	9	31.0345
hsa-miR-10b-3p	37.9127	38.0216	1.55845	1.7129	6	3	9	31.0345
hsa-miR-1912	36.624	33.3953	3.17277	0.716403	2	6	8	27.5862
hsa-miR-518d-5p	37.7485	38.6275	2.04634	0.910942	4	4	8	27.5862
hsa-miR-555	38.294	37.4	1.51592	1.07721	4	4	8	27.5862
SNORD49A	38.0403	38.1321	1.39958	1.45863	5	3	8	27.5862
hsa-miR-99b-5p	34.135	36.7791	0.402045	2.25	3	5	8	27.5862
hsa-miR-324-5p	38.6975	39.5162	0.96116	0.117	6	2	8	27.5862
hsa-miR-584-5p	37.4767	36.7515	0.884575	1.89991	4	4	8	27.5862
hsa-miR-412-3p	38.3438	38.8576	1.00418	0.848511	4	3	7	24.1379
hsa-miR-92b-3p	35.1869	38.1331	0.534321	1.62054	2	5	7	24.1379
hsa-miR-34b-3p	35.1082	35.8069	1.26077	1.18829	2	5	7	24.1379
hsa-miR-645	35.0888	37.3684	NA	1.09137	1	6	7	24.1379
hsa-miR-885-5p	37.0318	36.5344	2.429	2.3623	3	4	7	24.1379
hsa-let-7e-5p	35.7126	36.2056	1.95739	0.473154	4	3	7	24.1379
hsa-miR-1264	36.5761	36.1595	0.0269538	0.720166	3	4	7	24.1379
hsa-miR-380-5p	38.7116	36.1919	0.636009	2.27475	2	5	7	24.1379
hsa-miR-195-5p	36.1272	37.0126	1.11234	0.896735	4	2	6	20.6897
hsa-miR-149-5p	37.5835	35.6418	2.59358	0.828703	3	3	6	20.6897
hsa-miR-640	38.7211	38.6217	0.625621	NA	5	1	6	20.6897
hsa-miR-515-5p	37.3577	38.2286	1.39208	0.35575	2	4	6	20.6897
hsa-miR-323b-5p	38.1585	38.0398	1.76028	1.13606	3	3	6	20.6897
hsa-miR-1271-5p	37.9465	37.0267	1.28483	1.06614	3	3	6	20.6897
hsa-miR-548l	37.9054	39.0164	2.07332	1.03814	4	2	6	20.6897
hsa-miR-136-5p	37.5169	33.6776	1.55887	0.509766	3	3	6	20.6897
hsa-miR-130a-3p	36.6088	37.021	1.58984	1.65037	3	3	6	20.6897
hsa-miR-26b-5p	37.8016	36.1515	0.889135	1.66285	2	4	6	20.6897
hsa-miR-19a-3p	34.8142	34.6086	1.73416	0.7474	3	3	6	20.6897
hsa-miR-497-5p	32.5353	36.5042	6.32569	2.60967	3	3	6	20.6897
hsa-miR-10a-5p	38.5409	37.0341	NA	0.935133	1	5	6	20.6897
hsa-miR-619-3p	NA	37.2418	NA	2.23582	0	6	6	20.6897
hsa-miR-589-5p	37.1136	34.0928	4.28588	NA	4	1	5	17.2414
hsa-miR-34c-3p	36.9132	36.7065	NA	2.44628	1	4	5	17.2414
hsa-miR-33a-5p	35.1906	36.6913	1.01175	NA	4	1	5	17.2414
hsa-miR-101-5p	38.0118	37.9542	NA	0.306419	1	4	5	17.2414
hsa-miR-1537-3p	35.7751	37.8263	3.44022	0.524895	2	3	5	17.2414
hsa-miR-302d-5p	37.9317	37.253	2.57095	0.997375	2	3	5	17.2414
hsa-miR-548d-5p	36.9506	38.615	1.38678	0.610124	2	3	5	17.2414
hsa-miR-765	38.6901	38.0634	1.12934	0.852982	3	2	5	17.2414
hsa-miR-331-3p	36.8906	33.8493	3.4389	4.40454	2	3	5	17.2414
hsa-miR-93-5p	34.4213	34.2539	0.339329	0.667269	2	3	5	17.2414
hsa-miR-96-3p	38.9532	36.5083	1.10484	2.28954	2	3	5	17.2414
hsa-miR-9-5p	35.6553	34.9366	NA	0.731077	1	4	5	17.2414
hsa-miR-424-5p	36.4446	37.1282	0.756358	0.99548	3	2	5	17.2414
hsa-miR-1911-5p	NA	34.0826	NA	0.971439	0	5	5	17.2414
hsa-miR-577	NA	35.3691	NA	3.10215	0	5	5	17.2414
hsa-miR-28-3p	36.7213	38.4284	1.02774	0.291943	2	2	4	13.7931
