# Supplementary material for: MicroRNA Expression Levels Are Altered in the Cerebrospinal Fluid of Patients with Young-Onset Alzheimer’s Disease
Source: Mol Neurobiol. 2018 Mar 30;55(12):8826–41. doi: 10.1007/s12035-018-1032-x (PMC6208843; doi:10.1007/s12035-018-1032-x)
Supplement: Supplementary file 5 — (XLSX 20 kb) [file 12035_2018_1032_MOESM5_ESM.xlsx]

## Sheet: UP+DOWN targets
Up-regulated targets				Down-regulated targets
miR-16-5p	miR-125b-5p	miR-451a	miR-605-5p	miR-16-5p	miR-125b-5p	miR-451a	miR-605-5p
SLC5A3	HTATIP2	N/A	C21orf62	TXN2	SSTR3	YWHAZ	UCHL3
G0S2	NLRC5		SPAG6	FASTK	DOCK3	BTBD9	C2orf27A
ARRDC4	ZNF460		LPAR4	KLC1	TMEM177	CDKN2D	EIF4ENIF1
CD180	DRAM2		SLC5A3	VEZT		TRIM66	SNX12
KCNE4	KHNYN		SRPX2	DLEU7		DBNL	ZNF85
ADAMTSL3	TET2		PPP1R15A	KIAA0319L			RNF8
CSF1			CYR61	AKT3			IGDCC3
TGFBR3			GBP2	FBXO21			MED16
TRIP10			RNF122	SPAG7			ZC4H2
SAMD4A			GLIS3	SOBP			TK2
ARHGAP42			CD180	BCL2L2			FAM168A
GNA13			KCNE4	SSTR3			VEZT
FSTL1			EMP1	KLHDC10			MRPS27
YAP1			KLHL6	RAPGEF2			TTC39C
PIM1			ANTXR1	CALM1			DLEU7
IRAK2			LDLR	MAPK8			ATP5G3
GPN1			FAM46A	ZNF362			GRK4
TLE4			SLC16A9	TAB3			AKT3
SESN2			ABCA1	STOX2			FBXO21
CDC14A			WWTR1	TRIM66			TPD52
MTMR11			NR4A1	AKAP11			RAB11A
PPM1D			FCGR2A	MYEF2			SOBP
NFATC2			SERPINA3	BRI3BP			COX7C
PLSCR4			TRIM16	ARL3			RABGAP1L
RNF217			CRISPLD1	DGCR2			BCL2L2
BMPR1A			ANTXR2	TRIM45			GRB2
SLC7A2			GMPR	ACSL4			EID1
IKBKB			EXPH5	PANK1			MAN1A2
PSAT1			SYTL4	BOLA3			GLRX2
VAT1			B3GAT2	SCOC			EIF4E3
FNDC3B			BNC2	TMED8			CATSPER2
ZCCHC2			SPATA17	ZC3H12B			DCTN3
TEAD1			ATF3	ZER1			VPS41
NUFIP2			NR4A2	EPB41L1			MYO9A
STK33			SHMT1	FKBP1A			PDPK1
STAG1			ANO6	AP2A1			DCP2
HIPK3			BAMBI	KIF21A			PSIP1
FGF2			LTBP1	PCMT1			ZNF780B
ARHGAP17			SAMD4A	ATXN7L1			WDR31
CTDSP2			DDR2	SLC36A1			KLHDC10
NOTCH2			PAWR	PCDH1			FLYWCH2
ZBTB20			CCDC80	DNAJC5			DBNL
SRGAP1			HSPB8	LPHN1			SERINC1
TNFSF13B			PALLD	SGIP1			GTF2A1
SALL1			SLC7A11	EXTL3			HINT1
SNX33			PAX6	HIGD1A			SUSD5
ZNF436			TRIM16L	NOS1			LRRC28
TP53INP1			NEK5	SH3BGRL2			TMX3
RAB9A			TGFB2	LRP1B			RAP2A
FAM91A1			PRKD2	SNRK			SLC30A9
RASSF8			PLSCR1	CTNNBIP1			COX7A2L
MYO1C			DSE	KATNB1			ZDHHC21
MAFK			GOLIM4	WDR37			MAPK8
ENAH			CCDC121	PTPN4			BEAN1
PDLIM5			PLTP	PPP2R1A			QSOX1
SLC7A1			GPR125	PLXNC1			MRFAP1L1
FOXO1			ACSL1	NISCH			MCAT
SMAD5			SNTB1	CACNA2D1			TAB3
ITPRIPL2			YAP1	WNT7A			STOX2
BCL2			CD109	SGSM2			TRIM66
RBM6			ZC3HAV1	FOXP2			PEX26
KDSR			CHDH	CYGB			MAP1B
WDFY2			OSGIN2	BCL7A			SAMD12
HNRNPA2B1			TRIM5	MYO5A			SLC25A11
CYB5R4			MYC	KLC2			MRTO4
C2orf42			AHR	STXBP5			AKAP11
ROCK1			ANAPC16	SYTL2			NHSL2
SPEN			BACE2	RAB9B			BRI3BP
LATS2			PLEKHF2	SEL1L3			GRIPAP1
TPT1			EVI2B	KCNC4			RIC3
ZHX1			MTMR11	SUSD1			MAPK8IP3
FERMT2			MXD1	SYNJ1			AMZ1
STK38			HMGN5	SLITRK1			RNF11
CRTC3			PARD3	STRBP			ATP5F1
CAST			IQGAP1	LHFPL4			DGCR2
EPC1			LRIG3	ATXN7L3			COPS8
PIM3			TMX1	C1QL3			ATAD1
SOCS6			NFKB1	FAM189A1			RPL7L1
HDGF			MORC4	RELN			DGCR6L
PAK2			DOCK7	NXPH1			TRIM45
RNF213			FAT1	DYNC1I1			PDK2
PPP2R1B			ATP11C	RPS6KA6			MRPL2
LRP6			TMEM133	FAM171A2			TMEM181
LCOR			NEDD1	LIN7A			LRRC20
GABPA			HSPA5	SPRYD3			STOML1
EIF2B5			SRP19	INPP5J			PANK1
NFATC3			RFX4	CX3CL1			EXOC6
PCGF5			RNF217	RUNX1T1			TSPYL5
BHLHE41			KLHL21	PID1			PPP2R2B
PRPF38A			BMPR1A	FAM65B			CRY2
SWAP70			PPP1R15B	PLXNA4			TRPC1
ZC3H11A			FAS	PPFIA2			MED29
USP6NL			SLC12A7	KIF5A			MPP2
RYBP			CAB39L	ARHGAP20			TMED8
ATP7A			DUSP16	MAP3K9			ZC3H12B
TNPO1			KDELC2	SLC39A10			FAM131B
MED1			KIAA1958	PPFIA3			CDIPT
IGF1R			EPB41L4A	AMIGO1			DOCK3
NBEAL1			FIGN	GPR63			STAU2
RBM23			TMEM47	CASKIN1			EPB41L1
TCF3			CLIC1	PAK7			NUDCD3
GNAI3			TULP3	LRRN3			BRSK2
LRRC58			ST6GALNAC3	STXBP1			MCM4
IGF2R			PRMT3	YWHAH			TOMM70A
AVEN			MYLK3	ETV1			BTBD9
ADRB2			CDK2AP1	JPH1			EPHA3
ELK4			INVS	KCNAB1			ARF3
KHNYN			ZCCHC2	WNT10B			CACNG8
ZNF532			TOB2	RAB37			LETMD1
RBBP6			ZNF410	SCN1A			REPS2
GATAD2A			TEAD1	SYT3			HECW2
OTUD4			TBL1X	CACNA1I			CYCS
FGFR1			LDLRAD3	PPM1E			DLG2
RAF1			ZNF845	LMO7			STK25
AMIGO3			IVNS1ABP	CSMD1			KIAA1211
BAZ2A			HEATR5A	GLS2			GJC1
ARHGAP5			NUFIP2	MMP24			DNAJC5
TRAM1			KCTD11	EPB41L4B			SGIP1
PNRC2			ZBTB40	CNIH3			NCKIPSD
YOD1			C20orf96	CNIH2			EXTL3
CDV3			CCNG1	SPTBN2			PPARGC1B
PPT2			TRAM2	GRM7			PIP4K2B
SRCAP			LRP10	ABCG4			NAPA
HMBOX1			GABRR2	SCN3A			NOS1
CDC25B			HIPK3	FBXW7			NLK
SLC10A7			C10orf12	SLC25A22			TTC33
FUBP1			IRF2BP2	ATP2B2			INPP4B
SRSF10			PTPN21	ERC2			C1orf216
CDK12			NOTCH2	SNCG			SLC25A23
NHLRC2			PPIC	DRP2			ATL1
MTMR3			PIGA	FGF9			PDE4D
DCP1A			PSME4	TRANK1			HRK
AFF4			RIPK1	KIAA0513			RTN2
			PAPOLA	CDK5R1			SYT14
			ZBTB20	NCS1			C14orf132
			NANOS1	NSF			ICA1L
			LTV1	UNC80			COX5A
			DNAJC3	SCN8A			GPD1L
			SOCS4	DLGAP2			PDZD2
			SRSF6	PITPNM3			CTNNBIP1
			GIPR	SNAP25			MDH2
			SOX9	CHRM3			NLGN4X
			MFAP3L	NRN1			RNFT2
			NXT2	XKR4			AAK1
			ITPRIP	CACNA1E			ABCA5
			SLCO3A1	ST8SIA3			TRNP1
			CALCOCO2	UNC13A			TRAPPC6B
			ZNF621	MYT1L			CUX2
			DTNA	RIMS3			WDR37
			LCA5	SLC6A11			SUB1
			SNX33	SYT4			MYO1B
			DOCK11	GRIN1			PTPN4
			MID1	ELMOD1			ADAM22
			TOB1	HTR2A			ELFN1
			MIER3	SH3GL2			LMBRD2
			SDC2	CHD5			ARRB1
			SP1	HPCAL4			FAM126B
			ENAH	SCN2A			COX6C
			PDLIM5	KCNC2			FAM162B
			SLC7A1	NMNAT2			NDFIP2
			TEP1	PTPRR			GAL3ST3
			PARD3B	ANO3			PLXNC1
			TMEM194A	CAMKV			SLC6A1
			G3BP1				RNF150
			FOXO1				SGSM1
			SMAD5				LPHN3
			ITPRIPL2				B3GNT4
			BCL2				SLC30A10
			INO80D				NAALAD2
			CKS1B				FOXP2
			YBX1				UBE2N
			LCORL				TMEM179
			RBMS2				DGKG
			DNAJB11				LRP8
			OGFRL1				STXBP5
			ZNF35				BMPER
			ROCK1				POU6F2
			ASCC1				DGKH
			ATP10D				SYTL2
			FLCN				MPPED2
			RASA4				PDE10A
			MANF				FAM3C
			CDH26				GNG4
			ZNF28				OSBPL10
			TPT1				FBLN7
			KDM5A				CHML
			HIPK1				PCNXL2
			TCF12				TBC1D24
			DEK				SUSD1
			CARHSP1				SLITRK1
			BNIP2				ASTN1
			RBM14				LRTM2
			LAMP2				GPR176
			BBS9				DGKI
			FRMD6				IDS
			PPP2R5A				SLC1A1
			MAVS				CLK4
			FXYD3				MANEAL
			CAST				ADRBK2
			ZBTB1				GPRASP2
			SOCS6				PRKAA2
			SLC41A1				GDAP1
			UBXN2A				MEST
			PAK2				DGKB
			RNF213				GUCY1A2
			ZDHHC2				DPP6
			RP2				DYNC1I1
			LRP6				KCND3
			LCOR				RPS6KA6
			NFATC3				KIAA2022
			IL6ST				EHD3
			PDE4DIP				LIN7A
			IL16				CX3CL1
			LMAN1				RUNX1T1
			PCGF5				IQCJ
			MTF1				PLXNA4
			PRPF38A				DCX
			GCC1				ATRNL1
			GPR135				RYR2
			ITGAV				SCRT1
			RHOQ				PLCL2
			RYBP				PCDH19
			RALY				FLRT2
			KLF11				CHSY3
			E2F6				MAP3K9
			ATP6V0A2				IGSF3
			ASXL2				RIMKLA
			ZNF460				EPHA5
			ATP7A				GPRASP1
			TNPO1				KHDRBS2
			PRPF4B				NEGR1
			MED1				KIAA1467
			SCAMP2				GPR63
			IGF1R				CSRNP3
			PRPF38B				GRAMD1B
			NBEAL1				CNTNAP2
			ARID5B				SCG3
			FOXN3				FAR2
			PPP4R1				UNC5D
			SFMBT2				PSD3
			ZNF431				ARHGEF9
			NEO1				CACNA1A
			ADRB2				LONRF2
			ZSCAN22				REEP1
			THAP1				MMP17
			CGGBP1				KCNK2
			TRA2B				MAP2
			DDX31				CAMKK2
			ZNF532				YWHAH
			SRSF7				ETV1
			SMAD2				SCAMP5
			MKLN1				STMN3
			GATAD2A				KCNAB1
			DST				ST6GAL2
			OTUD4				FAM49A
			MGAT1				KCNH1
			FAM111A				LRRC4
			PHF8				ABCD2
			ZSCAN29				MFSD4
			FGFR1				NOL4
			ITGA6				C4orf50
			RAF1				KIAA0319
			TMEM43				KCNC1
			GOLPH3				SLC7A14
			SF3B1				MMP24
			KDELR2				OXR1
			NUP205				EPB41L4B
			TOR1AIP1				RGS6
			MAFG				CNIH3
			SMAD4				HLF
			MGA				KCNK3
			SLC30A6				FAM102B
			URB1				ABCG4
			ZXDC				SCN3A
			CNOT2				ZNF804B
			MED13				FBXW7
			PTAR1				FRAS1
			TMED10				C1orf95
			ALKBH1				LRRFIP1
			WDR26				SLC8A1
			ADCK3				ADRA1B
			SET				SEZ6L
			CDV3				LIMK1
			ZFAND3				ATP2B2
			CDC73				RAPGEFL1
			CCDC142				GRIN2A
			TRIM28				ZDHHC22
			TET2				NCEH1
			KIAA0907				ERC2
			ZNF805				AFF2
			GPRC5B				ROBO2
			ABCB7				DRP2
			ANKRD10				FGF9
			NFIA				GPR12
			SDR39U1				KIAA0513
			ZNF592				NIPAL2
			SLC10A7				AP3B2
			MSL2				PRKCB
			PCDHGC5				NAPB
			FUBP1				MICAL2
			RBM17				KCNH5
			TMED7				AKAP5
			SRSF10				RAPGEF4
			CDK12				NCS1
			ARL5A				B4GALT6
			AKT1S1				SLC6A7
			PSENEN				SYT16
			YY1				KCTD16
			ZBED5				UNC80
			ZNF384				NRXN1
			MED28				SNAP91
			KIAA2026				EPHA4
			MLLT10				RAB15
			STK4				FGF14
			CCNT1				CLVS2
							FGF12
							ATP8A2
							PTPRT
							SHC3
							XKR4
							CACNA1E
							CNTN5
							PAK3
							NAP1L2
							SCN2B
							GABRB3
							SYT7
							KCNQ3
							BSN
							ELAVL4
							CNTNAP5
							RBFOX1
							CAMK2B
							UNC13A
							CAMK4
							SRRM4
							DDN
							MYT1L
							KCNA4
							CDH18
							ADD2
							CACNG2
							ATP1A3
							SV2B
							SLC4A10
							CHD5
							GABRA4
							HPCAL4
							LPPR4
							ENC1
							FAM19A2
							GABBR2
							NCALD
							RAB3B
							PTPRR
							CACNG3
							NRIP3
							FAM19A1
							GLRA3
							DOK6
							SVOP
							SLITRK4
							ANO3
							LINGO2
							PRKCG
							RAB3C
							GRIN2B
							C11orf87
							KIAA1644
							RAB27B
